# Supplementary material for: Intratumoral PD1+CD38+Tim3+ CD8+ T Cells in Pre-BCG Tumor Tissues Are Associated with Poor Responsiveness to BCG Immunotherapy in Patients with Non-Muscle Invasive Bladder Cancer
Source: Cells. 2023 Jul 26;12(15):1939. doi: 10.3390/cells12151939 (PMC10416886; doi:10.3390/cells12151939)
Supplement: Supplementary file 1 [file cells-12-01939-s001.zip]

Archive with 1 entries (1 files):
- cells-2304618-supplementary.xlsx
