# Supplementary material for: Intratumoral PD1+CD38+Tim3+ CD8+ T Cells in Pre-BCG Tumor Tissues Are Associated with Poor Responsiveness to BCG Immunotherapy in Patients with Non-Muscle Invasive Bladder Cancer
Source: Cells. 2023 Jul 26;12(15):1939. doi: 10.3390/cells12151939 (PMC10416886; doi:10.3390/cells12151939)
Supplement: Supplementary file 1 [file cells-12-01939-s001.zip › cells-2304618-supplementary.xlsx]

## Sheet: Sheet1
							EORTC RISK FACTOR FOR RECURRANCE (AFTER HISTOPATH)
						number of tumor		tumor diameter		prior recurrence rate				NMIBC category		concurrent CIS		grade		total score
PATIENT NO	DISEASE PATHOLOGY	BCG(Y/N)	Recurrence	SEX	AGE	no.	score	size (cm) APPROX	score	primary	<= 1 recurrance	> 1 recurrance/ yr	score	Ta/T1	score	present/absent	score	G1/G2/G3	score
1	LOW GRADE INVASIVE UROTHELIAL	Y	N	Male	60 yrs	3	3	4	3	Yes	No	No	0	T1	1	Absent	0	G1	0	7
2	LOW GRADE NON INVASIVE	Y	N	Male	67 yrs	2	1	3	3	Yes	No	No	0	Ta	0	Absent	0	G1	0	4
3	HIGH GRADE invasive UROTHELIAL	Y	Y	Female	35 yrs	3	3	5	3	Yes	No	No	0	T1	1	Absent	0	G3	2	9
4	HIGH GRADE UROTHELIAL	Y	N	Female	74 yrs	1	0	4.5	3	Yes	No	No	0	Ta	0	Absent	0	G2	1	4
5	LOW GRADE NON INVASIVE	N	N	Male	55 yrs	1	0	2	0	Yes	No	No	0	Ta	0	Absent	0	G1	0	0
7	high grade INVASIVE UROTHELIAL	Y	N	Male	64 yrs	2	3	3.5	3	Yes	No	No	0	T1	1	Absent	0	G3	2	9
8	HIGH GRADE UROTHELIAL	Y	N	Male	60 yrs	1	0	5	3	Yes	No	No	0	Ta	0	Absent	0	G1	0	3
9	HIGH GRADE INVASIVE UROTHELIAL	Y	Y	Male	60 yrs	8	6	4	3	Yes	No	No	0	T1	1	Absent	0	G3	2	12
10	HIGH GRADE INVASIVE	Y	N	Male	67 yrs	4	3	3	3	Yes	No	No	0	T1	1	Absent	0	G2	1	8
12	LOW GRADE NON INVASIVE	N	Y	Male	50 yrs	1	0	2	0	Yes	No	No	0	Ta	0	Absent	0	G1	0	0
13	LOW GRADE NON INVASIVE	N	N	Male	54 yrs	1	0	1.5	0	Yes	No	No	0	Ta	0	Absent	0	G1	0	0
17	high GRADE UROTHELIAL	Y	Y	Male	70 yrs	3	3	4	3	Yes	No	No	0	Ta	0	Absent	0	G3	2	8
18	HIGH GRADE PAPILLARY INVASIVE	Y	N	Male	55 yrs	1	0	6	3	Yes	No	No	0	T1	1	Absent	0	G2	1	5
19	LOW GRADE NON INVASIVE	N	N	Male	53 yrs	1	0	2.5	0	Yes	No	No	0	Ta	0	Absent	0	G1	0	0
20	LOW GRADE INVASIVE	Y	N	Female	66 yrs	1	0	2	0	Yes	No	No	0	T1	1	Absent	0	G1	0	1
27	LOW GRADE PAPILLARY INVASIVE	Y	N	Male	29 yrs	1	0	3.5	3	Yes	No	No	0	T1	1	Absent	0	G1	0	4
28	LOW GRADE INVASIVE UROTHELIAL	Y	N	Male	20 yrs	1	0	1	0	Yes	No	No	0	T1	1	Absent	0	G1	0	1
30	HIGH GRADE INVASIVE	Y	N	Male	65 yrs	1	0	5	3	Yes	No	No	0	T1	1	Absent	0	G3	2	6
33	LOW GRADE PAPILLARY INVASIVE	Y	N	Male	54 yrs	2	3	2	0	Yes	No	No	0	T1	1	Absent	0	G1	0	4
34	LOW GRADE PAPILLARY INVASIVE	Y	N	Male	52 yrs	1	0	2.5	0	Yes	No	No	0	T1	1	Absent	0	G1	0	1
37	LOW GRADE INVASIVE UROTHELIAL	Y	N	Female	42 yrs	1	0	4	3	Yes	No	No	0	T1	1	Absent	0	G1	0	4
38	LOW GRADE INVASIVE UROTHELIAL	Y	N	Male	56 yrs	1	0	1	0	Yes	No	No	0	T1	1	Absent	0	G1	0	1
41	LOW GRADE INVASIVE UROTHELIAL	Y	N	Male	70 yrs	1	0	2.5	0	Yes	No	No	0	T1	1	Absent	0	G1	0	1
44	LOW GRADE NON INVASIVE	N	N	Male	30 yrs	1	0	1.5	0	Yes	No	No	0	Ta	0	Absent	0	G1	0	0
45	HIGH GRADE PAPILLARY INVASIVE	Y	N	Male	66 yrs	1	0	7	3	Yes	No	No	0	T1	1	Absent	0	G2	1	5
49	HIGH GRADE PAPILLARY INVASIVE	Y	N	Female	45 yrs	2	3	4	3	Yes	No	No	0	T1	1	Absent	0	G2	2	9
50	HIGH GRADE PAPILLARY INVASIVE	Y	Y	Male	52 yrs	3	3	4.5	3	Yes	No	No	0	T1	1	Absent	0	G3	3	10
